# Supplementary material for: Multifaceted Antibiotic Resistance in Diabetic Foot Infections: A Systematic Review
Source: Microorganisms. 2025 Oct 6;13(10):2311. doi: 10.3390/microorganisms13102311 (PMC12566198; doi:10.3390/microorganisms13102311)
Supplement: Supplementary file 1 [file microorganisms-13-02311-s001.zip]

Archive with 1 entries (1 files):
- microorganisms-3659207-supplementary.pdf
